# Supplementary material for: Toxic Metals in Road Dust from Urban Industrial Complexes: Seasonal Distribution, Bioaccessibility and Integrated Health Risk Assessment Using Triangular Fuzzy Number
Source: Toxics. 2025 Oct 2;13(10):842. doi: 10.3390/toxics13100842 (PMC12567818; doi:10.3390/toxics13100842)
Supplement: Supplementary file 1 [file toxics-13-00842-s001.zip]

Archive with 1 entries (1 files):
- toxics-3872501-supplementary.pdf
